# Supplementary material for: New Insights Into the Virus-to-Prokaryote Ratio (VPR) in Marine Sediments
Source: Front Microbiol. 2020 May 29;11:1102. doi: 10.3389/fmicb.2020.01102 (PMC7272709; doi:10.3389/fmicb.2020.01102)
Supplement: Supplementary file 1 [file Data_Sheet_1.xlsx]

## Sheet: caption
All datasets generated for this study are included in this table, including detailed information of meta-data and survey data in the present study.

## Sheet: freshwater
Source	Year	Depth(m)	Sediment depth(cm)	Site	Whether to count viruses and prokaryotes from the same sample	Method of viral enumeration	Dye of viral enumeration	Concentration of sodium pyrophosphate(mM) for viral enumeration	Ultrasonic treatment of viral samples	Centrifugation condition for viral samples	DNaseI for viral samples	Method of prokaryotic enumeration	Dye of prokaryotic enumeration	Concentration of sodium pyrophosphate(mM) for rpokaryotic enumeration	Ultrasonic treatment of prokaryotic samples	Centrifugation condition for prokaryotic samples	DNaseI for prokaryotic samples	viral abundance(×10^8)	unit	prokaryo abundance(×10^8)	unit	VPR	Preservation of viral sample	Preservation of prokaryotic sample	Notes
Seymour et al.(2007)	2007	0.4	0-2	a shallow lagoon within a temperate mangrove estuary at St Kilda, South Australia	yes	FCM	SYBR Green I	no	no	1000g*10min	no	FCM	SYBR Green I	no	no	1000g*10min	no	19	cm3	4.2	cm3	4.52	Sediment samples were added to sterile 50 ml centrifuge tubes containing 35 ml of 0.02 mm filtered TE buffer (10 mM Tris, 1 mM EDTA pH 7.5) and were agitated on a flask shaker for 15 min before being centrifuged at 1000g for 10 min, and 1 ml aliquots were then taken from the supernatant and fixed with paraformaldehyde (1% final concentration) for 20 min before being quick frozen in liquid nitroge…	Sediment samples were added to sterile 50 ml centrifuge tubes containing 35 ml of 0.02 mm filtered TE buffer (10 mM Tris, 1 mM EDTA pH 7.5) and were agitated on a flask shaker for 15 min before being centrifuged at 1000g for 10 min, and 1 ml aliquots were then taken from the supernatant and fixed with paraformaldehyde (1% final concentration) for 20 min before being quick frozen in liquid nitroge…
Manuela Filippini & Mathias Middelboe	2007	9	0-1	Lake Frederiksborg Slotss	yes	EFM	SYBR Gold	10	2*1min	700g*5min	no	EFM	SYBR Gold	10	2*1min	700g*5min	no	17.33	cm3	0.74	cm3	23.42	fixed by 3% glutaraldehyde and stored in the dark at 5℃ for less than 24h	fixed by 3% glutaraldehyde and stored in the dark at 5℃ for less than 24h	There are two washing steps after centrifugation, data were collected from the figures
Manuela Filippini & Mathias Middelboe	2007	19	0-1	Lake Esrum	yes	EFM	SYBR Gold	10	2*1min	700g*5min	no	EFM	SYBR Gold	10	2*1min	700g*5min	no	23.33	cm3	2.06	cm3	11.33	fixed by 3% glutaraldehyde and stored in the dark at 5℃ for less than 24h	fixed by 3% glutaraldehyde and stored in the dark at 5℃ for less than 24h	There are two washing steps after centrifugation, data were collected from the figures
Duhamel & Jacquet(2006)	2006	80	0-1	site R at Lake Bourget	yes	FCM	SYBR Green II	10+10% tween 80	3*1min	800g*1min	no	FCM	SYBR Green II	10+10% tween 80	3*1min	800g*1min	no	36.75	ml	10.5	ml	3.5	fixed with 2% formalin and stored <1h	fixed with 2% formalin and stored <1h	data were collected from the figures
Duhamel & Jacquet(2006)	2006	80	0-1	site I at Lake Bourget	yes	FCM	SYBR Green II	10+10% tween 80	3*1min	800g*1min	no	FCM	SYBR Green II	10+10% tween 80	3*1min	800g*1min	no	63.64	ml	7.4	ml	8.6	fixed with 2% formalin and stored <1h	fixed with 2% formalin and stored <1h	data were collected from the figures
Borrel et al.(2012)	2012	92	0-1	Lake Pavin at French Massif Central	yes	FCM	SYBR Green I	10	3*1min	800g*1min	no	FCM	SYBR Green I	10	3*1min	800g*1min	no	350	gdw	129	gdw	2.71318	samples were flash frozen and kept at -20℃ until further analyses	samples were flash frozen and kept at -20℃ until further analyses
Farnell-Jackson and Ward (2003）	2003	n.a.	0-1	Talladega Wetland	yes	EFM	SYBR Green I	no	5min	no	yes	EFM	SYBR Green I	no	5min	no	yes	0.11	cm3	0.87	cm3	0.126437	samples were sonicated for 5 min and preserved with 5% formalin and stored at 4 ℃ until processing.	samples were sonicated for 5 min and preserved with 5% formalin and stored at 4 ℃ until processing.
Filippini et al.(2006)	2006	n.a.	0-1	Lake Hallwil in Central Switzerland	yes	EFM	SYBR green II	no	yes,no details	no	no	EFM	SYBR green II	no	yes,no details	no	no	37.5	cm3	26.7857	cm3	1.4	samples were fixed with formalin, and returned to the laboratory in a cool box and immediately processed upon arrival	samples were fixed with formalin, and returned to the laboratory in a cool box and immediately processed upon arrival	data were recorded as the means of 12-month data
Mei & Danovaro (2004)	2004	0.3	0-1	the Esino River, Italy	no	EFM	SYBR Green I	5	3*1min	no	yes	EFM	Acridine Orange		3*1min	no	no	9.83	ml	12.82	ml	0.77	2% formalin and immediately processed	2% formalin and immediately processed
Bettarel et al.(2006)	2006	0.5	0-1	Lake Retba	yes	EFM	SYBR Gold	10	3*1min	no	no	EFM	SYBR Gold	10	3*1min	no	no	5.62	ml	0.62	ml	9.1	Samples were processed immediately	Samples were processed immediately
Bettarel et al.(2006)	2006	3.1	0-1	Djoudj Pond	yes	EFM	SYBR Gold	10	3*1min	no	no	EFM	SYBR Gold	10	3*1min	no	no	5.59	ml	2.19	ml	2.5	Samples were processed immediately	Samples were processed immediately
Bettarel et al.(2006)	2006	1.6	0-1	Djeuss Stream	yes	EFM	SYBR Gold	10	3*1min	no	no	EFM	SYBR Gold	10	3*1min	no	no	1.55	ml	1.18	ml	1.3	Samples were processed immediately	Samples were processed immediately
Bettarel et al.(2006)	2006	4.1	0-1	Diama Dam	yes	EFM	SYBR Gold	10	3*1min	no	no	EFM	SYBR Gold	10	3*1min	no	no	7.4	ml	1.17	ml	6.3	Samples were processed immediately	Samples were processed immediately
Bettarel et al.(2006)	2006	3.4	0-1	Bango Reservoir	yes	EFM	SYBR Gold	10	3*1min	no	no	EFM	SYBR Gold	10	3*1min	no	no	2.12	ml	2.09	ml	1	Samples were processed immediately	Samples were processed immediately
Bettarel et al.(2006)	2006	3	0-1	Lake Guiers (NG)	yes	EFM	SYBR Gold	10	3*1min	no	no	EFM	SYBR Gold	10	3*1min	no	no	3.37	ml	4.06	ml	0.8	Samples were processed immediately	Samples were processed immediately
Bettarel et al.(2006)	2006	1.2	0-1	Lake Guiers (KMS)	yes	EFM	SYBR Gold	10	3*1min	no	no	EFM	SYBR Gold	10	3*1min	no	no	2.07	ml	3.26	ml	0.6	Samples were processed immediately	Samples were processed immediately
Fischer et al.(2003)	2003	1	0-1	oxbow lake Kuhworter Wasser	no	EFM	SYBR Gold	5	20s	no	no	EFM	Acridine Orange	10	20s*3	no	no	56.2	ml	32.9	ml	2.08	viral samples were fixed with 3% glutaraldehyde and stored less than 24h	bacteria samples were fixed with 4% formalin and stored less than 24h	data were collected from the graph, and recorded as the means of 7-month data
Wieltschnig et al.(2008)	2008	1	0-1	oxbow lake Kuhworter Wasser	no	EFM	SYBR Gold	5	20s	no	no	EFM	Acridine Orange	10	20s*3	no	no	63.37	ml	55.17	ml	1.26	viral samples were fixed with 3% glutaraldehyde and stored less than 48h	bacteria samples were fixed with 4% formalin and stored for less than a week	data were recorded as the means of three repetitions
Fischer et al.(2006)	2006	1	0-1	oxbow lake Kuhworter Wasser	no	EFM	SYBR Gold	5	20s	no	no	EFM	Acridine Orange	10	20s*3	no	no	59	ml	26	ml	2.26923	viral samples were fixed with 3% glutaraldehyde and stored less than 48h	bacteria samples were fixed with 4% formalin and stored for less than a week
He et al.(2017)	2017	10	0-1	a freshwater site at the estuary of Pearl River	yes	EFM	SYBR Green I	5	3*1min	no	no	EFM	SYBR Green I	5	3*1min	no	no	11.7	g	9.55	g	1.22513	kept at −80°C until further analysis	kept at −80°C until further analysis

## Sheet: intertidal zone
Source	Year	Depth(m)	Sediment depth(cm)	Site	Whether to count viruses and prokaryotes from the same sample	Method of viral enumeration	Dye of viral enumeration	Concentration of sodium pyrophosphate(mM) for viral enumeration	Ultrasonic treatment of viral samples	Centrifugation condition for viral samples	DNaseI for viral samples	Method of prokaryotic enumeration	Dye of prokaryotic enumeration	Concentration of sodium pyrophosphate(mM) for rpokaryotic enumeration	Ultrasonic treatment of prokaryotic samples	Centrifugation condition for prokaryotic samples	DNaseI for prokaryotic samples	viral abundance(×10^8)	unit	prokaryo abundance(×10^8)	unit	VPR	Preservation of viral sample	Preservation of prokaryotic sample	Notes
Hewson & Fuhrman(2003)	2003	0	0-1	L.A. Harbor in Southern California	yes	EFM	SYBR Green I	10	no	1000g*5min	no	EFM	SYBR Green I	10	no	1000g*5min	no	2	cm3	0.2	cm3	10	2% formalin and stored at 4℃ until analyses (within 1 d)	2% formalin and stored at 4℃ until analyses (within 1 d)
Hewson & Fuhrman(2003)	2003	0	0-1	Big Fisherman’s Cove in Southern California	yes	EFM	SYBR Green I	10	no	1000g*5min	no	EFM	SYBR Green I	10	no	1000g*5min	no	24.5	cm3	0.25	cm3	98	2% formalin and stored at 4℃ until analyses (within 1 d)	2% formalin and stored at 4℃ until analyses (within 1 d)
Carreira et al.(2013)	2013	0	0-3	low tide in Dunstaffnage Bay at West Coast of Scotland	yes	EFM	SYBR Gold	10	3*1min in ice bath	no	no	EFM	SYBR Gold	10	3*1min in ice bath	no	no	83.5	cm3	24.2	cm3	3.45041	fixed by 2% glutaraldehyde in 4℃ for 15min and then snap frozen in liquid nitrogen and kept at −80°C until further analysis	fixed by 2% glutaraldehyde in 4℃ for 15min and then snap frozen in liquid nitrogen and kept at −80°C until further analysis	The data listed is the means of the values obtained from four-time sampling
Vandieken et al.(2017)	2017	0	0-1	Site Janssand : an intertidal sand flat located in the backbarrier area of Spiekeroog island	no	FCM	SYBR Green I	5	3min	800g*1min	no	EFM	SYBR Green I	5	3min	no	no	41.5	cm3	18.6	cm3	3.12	4% formalin and stored at 4℃ and stored at -80℃	4% formalin and stored at 4℃ until analyses	There was additional filtering(0.45 μm filter) and two washes after centrifugation for the viral samples；The bacterial sample was centrifuged for 13000g*3min and the supernatant was removed before the follow-up processing. The sediments was washed for 6-8 times
Vandieken et al.(2017)	2017	0	0-1	Spiekeroog beach site of Spiekeroog island	no	FCM	SYBR Green I	5	3min	800g*1min	no	EFM	SYBR Green I	5	3min	no	no	0.69	cm3	0.93	cm3	0.741935	4% formalin and stored at 4℃ and stored at -80℃	4% formalin and stored at 4℃ until analyses	There was additional filtering(0.45 μm filter) and two washes after centrifugation for the viral samples；The bacterial sample was centrifuged for 13000g*3min and the supernatant was removed before the follow-up processing. The sediments was washed for 6-8 times
Wei & Xu	(present study)	0	0-1	low tide zone of Qingdao Bay	yes	EFM	SYBR Green I	3	3*1min	no	no	EFM	SYBR Green I	3	3*1min	no	no	18.86	ml	8.44	ml	2.62	fixed with 2% formalin and processed within 2h	fixed with 2% formalin and processed within 2h
Wei & Xu	(present study)	0	0-1	middle tide zone of Qingdao Bay	yes	EFM	SYBR Green I	3	3*1min	no	no	EFM	SYBR Green I	3	3*1min	no	no	68.78	ml	27.97	ml	2.66	fixed with 2% formalin and processed within 2h	fixed with 2% formalin and processed within 2h

## Sheet: continental shelf
Source	Year	Depth(m)	Sediment depth(cm)	Site	Whether to count viruses and prokaryotes from the same sample	Method of viral enumeration	Dye of viral enumeration	Concentration of sodium pyrophosphate(mM) for viral enumeration	Ultrasonic treatment of viral samples	Centrifugation condition for viral samples	DNaseI for viral samples	Method of prokaryotic enumeration	Dye of prokaryotic enumeration	Concentration of sodium pyrophosphate(mM) for rpokaryotic enumeration	Ultrasonic treatment of prokaryotic samples	Centrifugation condition for prokaryotic samples	DNaseI for prokaryotic samples	viral abundance(×10^8)	unit	prokaryo abundance(×10^8)	unit	VPR	Preservation of viral sample	Preservation of prokaryotic sample	Notes
Middelboe & Glud(2006)	2006	14	0-2	Coliumo Bay off central Chile	yes	EFM	SYBR Green I+II	10	2*1min	100g*6min	no	EFM	SYBR Green I+II	10	2*1min	100*6min	no	3.04	cm3	0.49	cm3	6.20408	extracted samples were fixed by 3% glutaraldehyde and stored at 5℃ for less than 24h	extracted samples were fixed by 3% glutaraldehyde and stored at 5℃ for less than 24h	data were collected from the figures
Middelboe & Glud(2006)	2006	28	0-2	C4 off central Chile	yes	EFM	SYBR Green I+II	10	2*1min	100g*6min	no	EFM	SYBR Green I+II	10	2*1min	100*6min	no	2.2	cm3	0.27	cm3	8.14815	extracted samples were fixed by 3% glutaraldehyde and stored at 5℃ for less than 24h	extracted samples were fixed by 3% glutaraldehyde and stored at 5℃ for less than 24h	data were collected from the figures
Middelboe & Glud(2006)	2006	35	0-2	C7 off central Chile	yes	EFM	SYBR Green I+II	10	2*1min	100g*6min	no	EFM	SYBR Green I+II	10	2*1min	100*6min	no	2.78	cm3	0.41	cm3	6.78049	extracted samples were fixed by 3% glutaraldehyde and stored at 5℃ for less than 24h	extracted samples were fixed by 3% glutaraldehyde and stored at 5℃ for less than 24h	data were collected from the figures
Middelboe & Glud(2006)	2006	73	0-2	C14 off central Chile	yes	EFM	SYBR Green I+II	10	2*1min	100g*6min	no	EFM	SYBR Green I+II	10	2*1min	100*6min	no	2.59	cm3	0.41	cm3	6.31707	extracted samples were fixed by 3% glutaraldehyde and stored at 5℃ for less than 24h	extracted samples were fixed by 3% glutaraldehyde and stored at 5℃ for less than 24h	data were collected from the figures
Middelboe & Glud(2006)	2006	93	0-2	C18 off central Chile	yes	EFM	SYBR Green I+II	10	2*1min	100g*6min	no	EFM	SYBR Green I+II	10	2*1min	100*6min	no	2.05	cm3	0.2	cm3	10.25	extracted samples were fixed by 3% glutaraldehyde and stored at 5℃ for less than 24h	extracted samples were fixed by 3% glutaraldehyde and stored at 5℃ for less than 24h	data were collected from the figures
Helton et al.(2012)	2012	9	0	station 908 of Chesapeake Bay	yes	EFM	SYBR Gold	10	no	2000g*25min	no	EFM	SYBR Gold	10	no	2000g*25min	no	429.9	ml	7.76	ml	55.3995	extracted samples were fixed with 1% formalin and snap frozen in liquid nitrogen	extracted samples were fixed with 1% formalin and snap frozen in liquid nitrogen	data were collected from the figures，and the samples were filtered after being centrifugated(0.45μm)
Helton et al.(2012)	2012	15	0	station 724 of Chesapeake Bay	yes	EFM	SYBR Gold	10	no	2000g*25min	no	EFM	SYBR Gold	10	no	2000g*25min	no	379.2	ml	3.92	ml	96.7347	extracted samples were fixed with 1% formalin and snap frozen in liquid nitrogen	extracted samples were fixed with 1% formalin and snap frozen in liquid nitrogen	data were collected from the figures，and the samples were filtered after being centrifugated(0.45μm)
Helton et al.(2012)	2012	25	0	station 804 of Chesapeake Bay	yes	EFM	SYBR Gold	10	no	2000g*25min	no	EFM	SYBR Gold	10	no	2000g*25min	no	276.7	ml	2.88	ml	96.0764	extracted samples were fixed with 1% formalin and snap frozen in liquid nitrogen	extracted samples were fixed with 1% formalin and snap frozen in liquid nitrogen	data were collected from the figures，and the samples were filtered after being centrifugated(0.45μm)
Patten et al.(2008)	2008	1	0-0.5	coastal of the Great Barrier Reef	yes	FCM	SYBR Green I	10	2*1min	500g*3min	no	FCM	SYBR Green I	10	2*1min	500g*3min	no	4.98	cm3	1.59	cm3	3.13208	2% glutaraldehyde kept at 4℃ for no more than 10h, and the supernatent was frozen in liquid nitrogen and stored at –80°C until analysis.	2% glutaraldehyde kept at 4℃ for no more than 10h, and the supernatent was frozen in liquid nitrogen and stored at –80°C until analysis.	The mean of 10 days' data
Glud & Middelboe(2004)	2004	35	0-1	in central Øresund, Denmark	yes	EFM	SYBR Green I+II	5	2*1min	700g*2min	no	EFM	SYBR Green I+II	5	2*1min	700g*2min	no	3.8	cm3	0.22	cm3	17.3	fixed by 3% glutaraldehyde for less than 24h	fixed by 3% glutaraldehyde for less than 24h	data were collected from the figures，and the sediments were washed twice after being centrifugated
Manuela Filippini & Mathias Middelboe	2007	10	0-1	Øresund of north sea	yes	EFM	SYBR Gold	10	2*1min	700g*5min	no	EFM	SYBR Gold	10	2*1min	700g*5min	no	0.27	cm3	0.094	cm3	2.87	fixed by 3% glutaraldehyde and stored in the dark at 5℃ for less than 24h	fixed by 3% glutaraldehyde and stored in the dark at 5℃ for less than 24h	data were collected from the figures，and the sediments were washed twice after being centrifugated
Manuela Filippini & Mathias Middelboe	2007	26	0-1	Øresund of north sea	yes	EFM	SYBR Gold	10	2*1min	700g*5min	no	EFM	SYBR Gold	10	2*1min	700g*5min	no	2.85	cm3	0.19	cm3	15	fixed by 3% glutaraldehyde and stored in the dark at 5℃ for less than 24h	fixed by 3% glutaraldehyde and stored in the dark at 5℃ for less than 24h	data were collected from the figures，and the sediments were washed twice after being centrifugated
SIEM-JØRGENSEN et al.(2008)	2008	25	0-0.5	site S1 in central Øresund, Denmark	yes	EFM	SYBR Green I+II	10	2min	800g*1min	no	EFM	SYBR Green I+II	10	2min	800g*1min	no	3.31	cm3	2.47	cm3	1.34008	2% glutaraldehyde and kept at 5℃ for no more than 24h	2% glutaraldehyde and kept at 5℃ for no more than 24h	The data were corrected with the coefficient after centrifugation
SIEM-JØRGENSEN et al.(2008)	2008	25	0-0.5	site S2 in central Øresund, Denmark	yes	EFM	SYBR Green I+II	10	2min	800g*1min	no	EFM	SYBR Green I+II	10	2min	800g*1min	no	10.17	cm3	2.5	cm3	4.068	2% glutaraldehyde and kept at 5℃ for no more than 24h	2% glutaraldehyde and kept at 5℃ for no more than 24h	The data were corrected with the coefficient after centrifugation
SIEM-JØRGENSEN et al.(2008)	2008	25	0-0.5	site S3 in central Øresund, Denmark	yes	EFM	SYBR Green I+II	10	2min	800g*1min	no	EFM	SYBR Green I+II	10	2min	800g*1min	no	10.21	cm3	3.33	cm3	3.06607	2% glutaraldehyde and kept at 5℃ for no more than 24h	2% glutaraldehyde and kept at 5℃ for no more than 24h	The data were corrected with the coefficient after centrifugation
Corinaldesi et al.(2007)	2007	21	0-1	Manfredonia Gulf located in the Southern Adriatic Sea	yes	EFM	SYBR Green I	5	3*1min	no	no	EFM	SYBR Green I	5	3*1min	no	no	6.8	ml	13.8	ml	0.492754	n.a.	n.a.
He et al.(2017)	2017	70	0-1	a saltwater site at the estuary of Pearl River	yes	EFM	SYBR Green I	5	3*1min	no	no	EFM	SYBR Green I	5	3*1min	no	no	4.49	g	2.63	g	1.70722	kept at −80°C until further analysis	kept at −80°C until further analysis
Rastelli et al.(2016)	2016	6	0-1	oxic condition sample in the marine Rogoznica Lake of Adriatic Sea	no	EFM	SYBR Green I	5	3*1min	no	no	EFM	SYBR Green I	no	no	no	no	7.65	gdw	2.7	gdw	2.84	n.a.	n.a.	data were collected from the figures
Rastelli et al.(2016)	2016	13	0-1	oxygen-depleted condition sample in the marine Rogoznica Lake of Adriatic Sea	no	EFM	SYBR Green I	5	3*1min	no	no	EFM	SYBR Green I	no	no	no	no	35.85	gdw	14.3	gdw	2.51	n.a.	n.a.	data were collected from the figures
Wei & Xu	(present study)	36	0-1	site H02 at the south yellow sea	yes	EFM	SYBR Green I	3	3*1min	no	no	EFM	SYBR Green I	3	3*1min	no	no	57.54	ml	15.55	ml	3.86932	fixed with 2% formalin in the dark for 15-30min and stored in liquid nitrogen until analyzed(<2 weeks)	fixed with 2% formalin in the dark for 15-30min and stored in liquid nitrogen until analyzed(<2 weeks)
Wei & Xu	(present study)	43	0-1	site H04 at the south yellow sea	yes	EFM	SYBR Green I	3	3*1min	no	no	EFM	SYBR Green I	3	3*1min	no	no	40.01	ml	35.02	ml	1.15631	fixed with 2% formalin in the dark for 15-30min and stored in liquid nitrogen until analyzed(<2 weeks)	fixed with 2% formalin in the dark for 15-30min and stored in liquid nitrogen until analyzed(<2 weeks)
Wei & Xu	(present study)	69	0-1	site H07 at the south yellow sea	yes	EFM	SYBR Green I	3	3*1min	no	no	EFM	SYBR Green I	3	3*1min	no	no	39.35	ml	20.96	ml	1.96625	fixed with 2% formalin in the dark for 15-30min and stored in liquid nitrogen until analyzed(<2 weeks)	fixed with 2% formalin in the dark for 15-30min and stored in liquid nitrogen until analyzed(<2 weeks)
Wei & Xu	(present study)	74	0-1	site H09 at the south yellow sea	yes	EFM	SYBR Green I	3	3*1min	no	no	EFM	SYBR Green I	3	3*1min	no	no	77.92	ml	18.56	ml	4.34926	fixed with 2% formalin in the dark for 15-30min and stored in liquid nitrogen until analyzed(<2 weeks)	fixed with 2% formalin in the dark for 15-30min and stored in liquid nitrogen until analyzed(<2 weeks)
Wei & Xu	(present study)	78	0-1	site H10 at the south yellow sea	yes	EFM	SYBR Green I	3	3*1min	no	no	EFM	SYBR Green I	3	3*1min	no	no	34.19	ml	22.25	ml	1.56561	fixed with 2% formalin in the dark for 15-30min and stored in liquid nitrogen until analyzed(<2 weeks)	fixed with 2% formalin in the dark for 15-30min and stored in liquid nitrogen until analyzed(<2 weeks)
Wei & Xu	(present study)	71	0-1	site H12 at the south yellow sea	yes	EFM	SYBR Green I	3	3*1min	no	no	EFM	SYBR Green I	3	3*1min	no	no	23.47	ml	11.74	ml	2.0614	fixed with 2% formalin in the dark for 15-30min and stored in liquid nitrogen until analyzed(<2 weeks)	fixed with 2% formalin in the dark for 15-30min and stored in liquid nitrogen until analyzed(<2 weeks)
Wei & Xu	(present study)	56	0-1	site H15	yes	EFM	SYBR Green I	3	3*1min	no	no	EFM	SYBR Green I	3	3*1min	no	no	31.6	ml	9.7	ml	4.80918	fixed with 2% formalin in the dark for 15-30min and stored in liquid nitrogen until analyzed(<2 weeks)	fixed with 2% formalin in the dark for 15-30min and stored in liquid nitrogen until analyzed(<2 weeks)
Wei & Xu	(present study)	68	0-1	site H24 at the south yellow sea	yes	EFM	SYBR Green I	3	3*1min	no	no	EFM	SYBR Green I	3	3*1min	no	no	31.99	ml	10.13	ml	3.23475	fixed with 2% formalin in the dark for 15-30min and stored in liquid nitrogen until analyzed(<2 weeks)	fixed with 2% formalin in the dark for 15-30min and stored in liquid nitrogen until analyzed(<2 weeks)
Wei & Xu	(present study)	78	0-1	site H26 at the south yellow sea	yes	EFM	SYBR Green I	3	3*1min	no	no	EFM	SYBR Green I	3	3*1min	no	no	37.51	ml	14.37	ml	2.97948	fixed with 2% formalin in the dark for 15-30min and stored in liquid nitrogen until analyzed(<2 weeks)	fixed with 2% formalin in the dark for 15-30min and stored in liquid nitrogen until analyzed(<2 weeks)
Wróbel et al.(2013)	2013	135	0-1	Hornmid in Hornsund fjord	yes	EFM	SYBR Gold	5	3*1min	no	no	EFM	SYBR Gold	5	3*1min	no	no	5.41	cm3	4.41	cm3	1.23	stored at -80 for 3 months	stored at -80 for 3 months	data were collected from the figures
Wróbel et al.(2013)	2013	135	0-1	Horneast in Hornsund fjord	yes	EFM	SYBR Gold	5	3*1min	no	no	EFM	SYBR Gold	5	3*1min	no	no	1.43	cm3	1.43	cm3	1.1	stored at -80 for 3 months	stored at -80 for 3 months	data were collected from the figures
Wróbel et al.(2013)	2013	171	0-1	Hornwest in Hornsund fjord	yes	EFM	SYBR Gold	5	3*1min	no	no	EFM	SYBR Gold	5	3*1min	no	no	1.2	cm3	1.93	cm3	0.62	stored at -80 for 3 months	stored at -80 for 3 months	data were collected from the figures
Wei & Xu	(present study)	21	0-1	DH1-1	yes	EFM	SYBR Green I	3	3*1min	no	no	EFM	SYBR Green I	3	3*1min	no	no	61.3	ml	20.7	ml	2.96135	fixed with 2% formalin in the dark for 15-30min and stored in liquid nitrogen until analyzed(<2 months)	fixed with 2% formalin in the dark for 15-30min and stored in liquid nitrogen until analyzed(<2 months)
Wei & Xu	(present study)	51.7	0-1	DH1-2	yes	EFM	SYBR Green I	3	3*1min	no	no	EFM	SYBR Green I	3	3*1min	no	no	36	ml	19.5	ml	1.84615	fixed with 2% formalin in the dark for 15-30min and stored in liquid nitrogen until analyzed(<2 months)	fixed with 2% formalin in the dark for 15-30min and stored in liquid nitrogen until analyzed(<2 months)
Wei & Xu	(present study)	69.2	0-1	DH1-4	yes	EFM	SYBR Green I	3	3*1min	no	no	EFM	SYBR Green I	3	3*1min	no	no	33.3	ml	11.7	ml	2.84615	fixed with 2% formalin in the dark for 15-30min and stored in liquid nitrogen until analyzed(<2 months)	fixed with 2% formalin in the dark for 15-30min and stored in liquid nitrogen until analyzed(<2 months)
Wei & Xu	(present study)	61.8	0-1	DH2-1	yes	EFM	SYBR Green I	3	3*1min	no	no	EFM	SYBR Green I	3	3*1min	no	no	22.2	ml	12.2	ml	1.81967	fixed with 2% formalin in the dark for 15-30min and stored in liquid nitrogen until analyzed(<2 months)	fixed with 2% formalin in the dark for 15-30min and stored in liquid nitrogen until analyzed(<2 months)
Wei & Xu	(present study)	67.8	0-1	DH3-2	yes	EFM	SYBR Green I	3	3*1min	no	no	EFM	SYBR Green I	3	3*1min	no	no	32.7	ml	16.6	ml	1.96988	fixed with 2% formalin in the dark for 15-30min and stored in liquid nitrogen until analyzed(<2 months)	fixed with 2% formalin in the dark for 15-30min and stored in liquid nitrogen until analyzed(<2 months)
Wei & Xu	(present study)	45.4	0-1	DH4-1	yes	EFM	SYBR Green I	3	3*1min	no	no	EFM	SYBR Green I	3	3*1min	no	no	44.6	ml	21.8	ml	2.04587	fixed with 2% formalin in the dark for 15-30min and stored in liquid nitrogen until analyzed(<2 months)	fixed with 2% formalin in the dark for 15-30min and stored in liquid nitrogen until analyzed(<2 months)
Wei & Xu	(present study)	56	0-1	DH5-1	yes	EFM	SYBR Green I	3	3*1min	no	no	EFM	SYBR Green I	3	3*1min	no	no	62	ml	22.4	ml	2.76786	fixed with 2% formalin in the dark for 15-30min and stored in liquid nitrogen until analyzed(<2 months)	fixed with 2% formalin in the dark for 15-30min and stored in liquid nitrogen until analyzed(<2 months)
Wei & Xu	(present study)	60.7	0-1	DH6-2	yes	EFM	SYBR Green I	3	3*1min	no	no	EFM	SYBR Green I	3	3*1min	no	no	60.6	ml	35.3	ml	1.71671	fixed with 2% formalin in the dark for 15-30min and stored in liquid nitrogen until analyzed(<2 months)	fixed with 2% formalin in the dark for 15-30min and stored in liquid nitrogen until analyzed(<2 months)
Wei & Xu	(present study)	67.4	0-1	DH7-2	yes	EFM	SYBR Green I	3	3*1min	no	no	EFM	SYBR Green I	3	3*1min	no	no	45.5	ml	10.4	ml	4.375	fixed with 2% formalin in the dark for 15-30min and stored in liquid nitrogen until analyzed(<2 months)	fixed with 2% formalin in the dark for 15-30min and stored in liquid nitrogen until analyzed(<2 months)
Corinaldesi et al.(2010)	2010	35	0-1	continental-shelf of the Mediterranean Sea	no	EFM	SYBR Green I	5	3*1min	no	yes	EFM	Acridine Orange	5	3*1min	no	no	10.8	gdw	6.5	gdw	1.66154	samples were processed immediately	2% formalin and stored at 4℃ until analyses (within 2 week)for prokaryotic
Corinaldesi et al.(2010)	2010	141	0-1	continental-shelf of the Mediterranean Sea	no	EFM	SYBR Green I	5	3*1min	no	yes	EFM	Acridine Orange	5	3*1min	no	no	17.7	gdw	11.3	gdw	1.56637	samples were processed immediately	2% formalin and stored at 4℃ until analyses (within 2 week)for prokaryotic
Luna et al.(2013)	2013	16	0-1	fish farms in Greece	no	EFM	SYBR Green I	5	3*1min	no	yes	EFM	SYBR Green I	no	3*1min	no	no	2	gdw	10	gdw	0.2	Sediments were supplemented with 4.5 sterile virus-free seawater (prefiltered onto 0.02-mm membranes) and stored at -20℃ until analysis (within one week)	samples were fixed with 2% formalin and stored at 4℃ until analyses (within 1 week)	data were collected from the figures
Luna et al.(2013)	2013	16	0-1	fish farms in Greece	no	EFM	SYBR Green I	5	3*1min	no	yes	EFM	SYBR Green I	no	3*1min	no	no	2.5	gdw	13.3	gdw	0.18797	Sediments were supplemented with 4.5 sterile virus-free seawater (prefiltered onto 0.02-mm membranes) and stored at -20℃ until analysis (within one week)	samples were fixed with 2% formalin and stored at 4℃ until analyses (within 1 week)	data were collected from the figures
Luna et al.(2013)	2013	16	0-1	fish farms in Greece	no	EFM	SYBR Green I	5	3*1min	no	yes	EFM	SYBR Green I	no	3*1min	no	no	20	gdw	29.7	gdw	0.673401	Sediments were supplemented with 4.5 sterile virus-free seawater (prefiltered onto 0.02-mm membranes) and stored at -20℃ until analysis (within one week)	samples were fixed with 2% formalin and stored at 4℃ until analyses (within 1 week)	data were collected from the figures
Luna et al.(2013)	2013	16	0-1	fish farms in Greece	no	EFM	SYBR Green I	5	3*1min	no	yes	EFM	SYBR Green I	no	3*1min	no	no	17	gdw	13.3	gdw	1.2782	Sediments were supplemented with 4.5 sterile virus-free seawater (prefiltered onto 0.02-mm membranes) and stored at -20℃ until analysis (within one week)	samples were fixed with 2% formalin and stored at 4℃ until analyses (within 1 week)	data were collected from the figures
Luna et al.(2013)	2013	22	0-1	fish farms in Italy	no	EFM	SYBR Green I	5	3*1min	no	yes	EFM	SYBR Green I	no	3*1min	no	no	12	gdw	7.5	gdw	1.6	Sediments were supplemented with 4.5 sterile virus-free seawater (prefiltered onto 0.02-mm membranes) and stored at -20℃ until analysis (within one week)	samples were fixed with 2% formalin and stored at 4℃ until analyses (within 1 week)	data were collected from the figures
Luna et al.(2013)	2013	22	0-1	fish farms in Italy	no	EFM	SYBR Green I	5	3*1min	no	yes	EFM	SYBR Green I	no	3*1min	no	no	60	gdw	24.7	gdw	2.42915	Sediments were supplemented with 4.5 sterile virus-free seawater (prefiltered onto 0.02-mm membranes) and stored at -20℃ until analysis (within one week)	samples were fixed with 2% formalin and stored at 4℃ until analyses (within 1 week)	data were collected from the figures
Luna et al.(2013)	2013	22	0-1	fish farms in Italy	no	EFM	SYBR Green I	5	3*1min	no	yes	EFM	SYBR Green I	no	3*1min	no	no	72	gdw	17.5	gdw	4.11429	Sediments were supplemented with 4.5 sterile virus-free seawater (prefiltered onto 0.02-mm membranes) and stored at -20℃ until analysis (within one week)	samples were fixed with 2% formalin and stored at 4℃ until analyses (within 1 week)	data were collected from the figures
Luna et al.(2013)	2013	22	0-1	fish farms in Italy	no	EFM	SYBR Green I	5	3*1min	no	yes	EFM	SYBR Green I	no	3*1min	no	no	62	gdw	35	gdw	1.77143	Sediments were supplemented with 4.5 sterile virus-free seawater (prefiltered onto 0.02-mm membranes) and stored at -20℃ until analysis (within one week)	samples were fixed with 2% formalin and stored at 4℃ until analyses (within 1 week)	data were collected from the figures
Luna et al.(2013)	2013	28	0-1	fish farms in Spain	no	EFM	SYBR Green I	5	3*1min	no	yes	EFM	SYBR Green I	no	3*1min	no	no	7	gdw	6.36	gdw	1.10063	Sediments were supplemented with 4.5 sterile virus-free seawater (prefiltered onto 0.02-mm membranes) and stored at -20℃ until analysis (within one week)	samples were fixed with 2% formalin and stored at 4℃ until analyses (within 1 week)	data were collected from the figures
Luna et al.(2013)	2013	28	0-1	fish farms in Spain	no	EFM	SYBR Green I	5	3*1min	no	yes	EFM	SYBR Green I	no	3*1min	no	no	8	gdw	7.27	gdw	1.10041	Sediments were supplemented with 4.5 sterile virus-free seawater (prefiltered onto 0.02-mm membranes) and stored at -20℃ until analysis (within one week)	samples were fixed with 2% formalin and stored at 4℃ until analyses (within 1 week)	data were collected from the figures
Luna et al.(2013)	2013	28	0-1	fish farms in Spain	no	EFM	SYBR Green I	5	3*1min	no	yes	EFM	SYBR Green I	no	3*1min	no	no	30	gdw	11.8	gdw	2.54237	Sediments were supplemented with 4.5 sterile virus-free seawater (prefiltered onto 0.02-mm membranes) and stored at -20℃ until analysis (within one week)	samples were fixed with 2% formalin and stored at 4℃ until analyses (within 1 week)	data were collected from the figures
Luna et al.(2013)	2013	28	0-1	fish farms in Spain	no	EFM	SYBR Green I	5	3*1min	no	yes	EFM	SYBR Green I	no	3*1min	no	no	18	gdw	9.6	gdw	1.875	Sediments were supplemented with 4.5 sterile virus-free seawater (prefiltered onto 0.02-mm membranes) and stored at -20℃ until analysis (within one week)	samples were fixed with 2% formalin and stored at 4℃ until analyses (within 1 week)	data were collected from the figures
Luna et al.(2013)	2013	39	0-1	fish farms in Cyprus	no	EFM	SYBR Green I	5	3*1min	no	yes	EFM	SYBR Green I	no	3*1min	no	no	46	gdw	20.6	gdw	2.23301	Sediments were supplemented with 4.5 sterile virus-free seawater (prefiltered onto 0.02-mm membranes) and stored at -20℃ until analysis (within one week)	samples were fixed with 2% formalin and stored at 4℃ until analyses (within 1 week)	data were collected from the figures
Luna et al.(2013)	2013	39	0-1	fish farms in Cyprus	no	EFM	SYBR Green I	5	3*1min	no	yes	EFM	SYBR Green I	no	3*1min	no	no	20	gdw	6.8	gdw	2.94118	Sediments were supplemented with 4.5 sterile virus-free seawater (prefiltered onto 0.02-mm membranes) and stored at -20℃ until analysis (within one week)	samples were fixed with 2% formalin and stored at 4℃ until analyses (within 1 week)	data were collected from the figures
Luna et al.(2013)	2013	39	0-1	fish farms in Cyprus	no	EFM	SYBR Green I	5	3*1min	no	yes	EFM	SYBR Green I	no	3*1min	no	no	10	gdw	15	gdw	0.666667	Sediments were supplemented with 4.5 sterile virus-free seawater (prefiltered onto 0.02-mm membranes) and stored at -20℃ until analysis (within one week)	samples were fixed with 2% formalin and stored at 4℃ until analyses (within 1 week)	data were collected from the figures
Luna et al.(2013)	2013	39	0-1	fish farms in Cyprus	no	EFM	SYBR Green I	5	3*1min	no	yes	EFM	SYBR Green I	no	3*1min	no	no	220	gdw	20	gdw	11	Sediments were supplemented with 4.5 sterile virus-free seawater (prefiltered onto 0.02-mm membranes) and stored at -20℃ until analysis (within one week)	samples were fixed with 2% formalin and stored at 4℃ until analyses (within 1 week)	data were collected from the figures
Mei & Danovaro (2004)	2004	7.7	0-1	the Port of Ancona, Adriatic Sea	no	EFM	SYBR Green I	5	3*1min	no	yes	EFM	Acridine Orange	no	3*1min	no	no	24.96	ml	28.78	ml	0.87	Samples were fixed with prefiltered (0.02μm) formaldehyde (2% final concentration) and immediately processed	Samples were fixed with prefiltered (0.02μm) formaldehyde (2% final concentration) and immediately processed
Mei & Danovaro (2004)	2004	8.1	0-1	the coastal of Adriatic Sea	no	EFM	SYBR Green I	5	3*1min	no	yes	EFM	Acridine Orange	no	3*1min	no	no	2.09	ml	9.32	ml	0.22	Samples were fixed with prefiltered (0.02μm) formaldehyde (2% final concentration) and immediately processed	Samples were fixed with prefiltered (0.02μm) formaldehyde (2% final concentration) and immediately processed
Mei & Danovaro (2004)	2004	21	0-1	the Manfredonia Gulf (southern Adriatic Sea)	no	EFM	SYBR Green I	5	3*1min	no	yes	EFM	Acridine Orange	no	3*1min	no	no	6.65	ml	13.8	ml	0.48	Samples were fixed with prefiltered (0.02μm) formaldehyde (2% final concentration) and immediately processed	Samples were fixed with prefiltered (0.02μm) formaldehyde (2% final concentration) and immediately processed
Mei & Danovaro (2004)	2004	51	0-1	coastal area of the Thermaikos Gulf	no	EFM	SYBR Green I	5	3*1min	no	yes	EFM	Acridine Orange	no	3*1min	no	no	5.63	ml	9.44	ml	0.6	Samples were fixed with prefiltered (0.02μm) formaldehyde (2% final concentration) and immediately processed	Samples were fixed with prefiltered (0.02μm) formaldehyde (2% final concentration) and immediately processed

## Sheet: mesobethic zone
Source	Year	Depth(m)	Sediment depth(cm)	Site	Whether to count viruses and prokaryotes from the same sample	Method of viral enumeration	Dye of viral enumeration	Concentration of sodium pyrophosphate(mM) for viral enumeration	Ultrasonic treatment of viral samples	Centrifugation condition for viral samples	DNaseI for viral samples	Method of prokaryotic enumeration	Dye of prokaryotic enumeration	Concentration of sodium pyrophosphate(mM) for rpokaryotic enumeration	Ultrasonic treatment of prokaryotic samples	Centrifugation condition for prokaryotic samples	DNaseI for prokaryotic samples	viral abundance(×10^8)	unit	prokaryo abundance(×10^8)	unit	VPR	Preservation of viral sample	Preservation of prokaryotic sample	Notes
Hewson & Fuhrman(2003)	2003	900	0-1	San Pedro Channel in Southern California	yes	EFM	SYBR Green I	10	no	1000g*5min	no	EFM	SYBR Green I	10	no	1000g*5min	no	24.5	cm3	2.25	cm3	10.8889	2% formalin and stored at 4℃ until analyses (within 1 d)	2% formalin and stored at 4℃ until analyses (within 1 d)	data were collected from the figures
Corinaldesi et al.(2010)	2010	300	0-1	continental-shelf of the Mediterranean Sea	no	EFM	SYBR Green I	5	3*1min	800g*1min	yes	EFM	Acridine Orange	5	3*1min	no	no	8.8	gdw	3.4	gdw	2.58824	samples were processed immediately	2% formalin and stored at 4℃ until analyses (within 2 week)for prokaryotic
Corinaldesi et al.(2010)	2010	398	0-1	continental-shelf of the Mediterranean Sea	no	EFM	SYBR Green I	5	3*1min	800g*1min	yes	EFM	Acridine Orange	5	3*1min	no	no	13.4	gdw	8.2	gdw	1.63415	samples were processed immediately	2% formalin and stored at 4℃ until analyses (within 2 week)for prokaryotic
Rastelli et al.(2016)	2016	450	0-1	in the NW Mediterranean Sea	yes	EFM	SYBR Green I	5	3*1min	no	yes	EFM	SYBR Green I	5	3*1min	no	yes	3	gdw	1.8	gdw	1.66667	n.a.	n.a.	data were collected from the figures
Corinaldesi et al.(2010)	2010	985	0-1	deep-sea sediments of the Mediterranean Sea	no	EFM	SYBR Green I	5	3*1min	800g*1min	yes	EFM	Acridine Orange	5	3*1min	no	no	11	gdw	6	gdw	1.83333	samples were processed immediately	2% formalin and stored at 4℃ until analyses (within 2 week)for prokaryotic
Corinaldesi et al.(2010)	2010	990	0-1	deep-sea sediments of the Mediterranean Sea	no	EFM	SYBR Green I	5	3*1min	800g*1min	yes	EFM	Acridine Orange	5	3*1min	no	no	9	gdw	6.5	gdw	1.38462	samples were processed immediately	2% formalin and stored at 4℃ until analyses (within 2 week)for prokaryotic
Corinaldesi et al.(2012)	2012	217	0-1	CTRL 1 in Sicily Channel,Western Mediterranean	no	EFM	SYBR Green I	5	3*1min	no	no	EFM	SYBR Green I	5	3*1min	no	no	5.42	gdw	1.89	gdw	2.87	Samples for virus were processed immediatly	samples for prokaryote were fixed by 2% formalin and kept at 4℃ for less than 2 weeks
Corinaldesi et al.(2012)	2012	222	0-1	CTRL 2 in Sicily Channel,Western Mediterranean	no	EFM	SYBR Green I	5	3*1min	no	no	EFM	SYBR Green I	5	3*1min	no	no	17.6	gdw	4.3	gdw	1	Samples for virus were processed immediatly	samples for prokaryote were fixed by 2% formalin and kept at 4℃ for less than 2 weeks
																		0		5		5

## Sheet: bathybenthic zone
Source	Year	Depth(m)	Sediment depth(cm)	Site	Whether to count viruses and prokaryotes from the same sample	Method of viral enumeration	Dye of viral enumeration	Concentration of sodium pyrophosphate(mM) for viral enumeration	Ultrasonic treatment of viral samples	Centrifugation condition for viral samples	DNaseI for viral samples	Method of prokaryotic enumeration	Dye of prokaryotic enumeration	Concentration of sodium pyrophosphate(mM) for rpokaryotic enumeration	Ultrasonic treatment of prokaryotic samples	Centrifugation condition for prokaryotic samples	DNaseI for prokaryotic samples	viral abundance(×10^8)	unit	prokaryo abundance(×10^8)	unit	VPR	Preservation of viral sample	Preservation of prokaryotic sample	Notes
Middelboe et al.(2006)	2006	1450	0-1	the permanent deep-sea station OBB2 in central Japan facing the Pacifi	yes	EFM	SYBR Green I+II	10	no	2500rpm*10min	no	EFM	SYBR Green I+II	10	no	2500rpm*10min	no	9.9	cm3	0.589286	cm3	16.8	fixed by 3% glutaraldehyde for less than 24h and the slides were kept at -20℃ until analyzed	fixed by 3% glutaraldehyde for less than 24h and the slides were kept at -20℃ until analyzed	病毒和VPR是给出的mean，细菌由此计算得到
Kellogg(2010)	2010	1400	0-2	Green canyon 852 GC852-2 in the Gulf of Mexico	yes	EFM	SYBR Gold	no	30s on the ice	800*1min	no	EFM	SYBR Gold	no	30s on the ice	800*1min	no	8.2	gdw	1.37	gdw	6.03	slides stored at -20℃	slides stored at -20℃
Kellogg(2010)	2010	1400	0-2	Green canyon 852 GC852-4 in the Gulf of Mexico	yes	EFM	SYBR Gold	no	30s on the ice	800*1min	no	EFM	SYBR Gold	no	30s on the ice	800*1min	no	5.46	gdw	1.21	gdw	4.51	slides stored at -20℃	slides stored at -20℃
Danovaro & Serresi (2000)	2000	1232	0-1	the Sporades Basin of Mediterranean Sea	yes	EFM	SYBR Green I	10	3*1min in ice bath	no	no	EFM	SYBR Green I	10	3*1min in ice bath	no	no	23.75	gdw	11	gdw	2.6	2% formaldehyde in 4 ℃	2% formaldehyde in 4 ℃
Danovaro et al. (2002)	2002	1290	0-1	Mediterranean Sea S7	yes	EFM	SYBR Green I	5	3*1min	800g*1min	no	EFM	Acridine orange	5	3*1min	no	no	0.71	gdw	6.45	gdw	0.11	2% formaldehyde for less than 4 weeks	2% formaldehyde for less than 4 weeks
Danovaro & Serresi (2000)	2000	1840	0-1	the Cretan Sea of Mediterranean Sea	yes	EFM	SYBR Green I	10	3*1min in ice bath	no	no	EFM	SYBR Green I	10	3*1min in ice bath	no	no	20.2	gdw	4	gdw	5.3	2% formaldehyde in 4 ℃	2% formaldehyde in 4 ℃
Rastelli et al.(2016)	2016	1900	0-1	in the NW Mediterranean Sea	yes	EFM	SYBR Green I	5	3*1min	no	yes	EFM	SYBR Green I	5	3*1min	no	yes	7.1	gdw	3.6	gdw	1.97222	n.a.	n.a.
Danovaro et al. (2002)	2002	2100	0-1	Mediterranean Sea S2	yes	EFM	SYBR Green I	5	3*1min	800g*1min	no	EFM	Acridine orange	5	3*1min	no	no	0.79	gdw	4.2	gdw	0.19	2% formaldehyde for less than 4 weeks	2% formaldehyde for less than 4 weeks
Danovaro et al. (2002)	2002	2755	0-1	Mediterranean Sea S10	yes	EFM	SYBR Green I	5	3*1min	800g*1min	no	EFM	Acridine orange	5	3*1min	no	no	0.51	gdw	2.53	gdw	0.2	2% formaldehyde for less than 4 weeks	2% formaldehyde for less than 4 weeks
Danovaro et al. (2002)	2002	2850	0-1	Mediterranean Sea S8	yes	EFM	SYBR Green I	5	3*1min	800g*1min	no	EFM	Acridine orange	5	3*1min	no	no	1.2	gdw	6.54	gdw	0.18	2% formaldehyde for less than 4 weeks	2% formaldehyde for less than 4 weeks
Danovaro et al. (2002)	2002	2950	0-1	Mediterranean Sea S4	yes	EFM	SYBR Green I	5	3*1min	800g*1min	no	EFM	Acridine orange	5	3*1min	no	no	0.69	gdw	6.53	gdw	0.11	2% formaldehyde for less than 4 weeks	2% formaldehyde for less than 4 weeks
Danovaro et al. (2005)	2005	3000	0-1	Atalante basin (DHAB) of the Mediterranean Sea	yes	EFM	SYBR Green I	5	3*1min	no	yes	EFM	Acridine orange	5	3*1min	no	yes	0.52	gdw	0.46	gdw	1.13	2% formaldehyde for less than 2 weeks	2% formaldehyde for less than 2 weeks
Danovaro et al. (2005)	2005	3000	0-1	topographic highs of the Mediterranean Sea	yes	EFM	SYBR Green I	5	3*1min	no	yes	EFM	Acridine orange	5	3*1min	no	yes	0.64	gdw	0.39	gdw	1.64	2% formaldehyde for less than 2 weeks	2% formaldehyde for less than 2 weeks
Danovaro et al. (2005)	2005	3000	0-1	calabrian rise of the Mediterranean Sea	yes	EFM	SYBR Green I	5	3*1min	no	yes	EFM	Acridine orange	5	3*1min	no	yes	0.5	gdw	0.16	gdw	3.13	2% formaldehyde for less than 2 weeks	2% formaldehyde for less than 2 weeks
Danovaro et al. (2002)	2002	3055	0-1	Mediterranean Sea S3	yes	EFM	SYBR Green I	5	3*1min	800g*1min	no	EFM	Acridine orange	5	3*1min	no	no	0.36	gdw	2.77	gdw	0.13	2% formaldehyde for less than 4 weeks	2% formaldehyde for less than 4 weeks
Danovaro et al. (2002)	2002	3200	0-1	Mediterranean Sea S5	yes	EFM	SYBR Green I	5	3*1min	800g*1min	no	EFM	Acridine orange	5	3*1min	no	no	0.62	gdw	5.66	gdw	0.12	2% formaldehyde for less than 4 weeks	2% formaldehyde for less than 4 weeks
Danovaro et al. (2009)	2009	3500	0-1	Seamount Palinuro in Mediterranean Sea	no	EFM	SYBR Green I	5	3*1min	no	yes	EFM	Acridine Orange	no	3*1min	no	no	10.1	gdw	2.79	gdw	3.6	Sediments were supplemented with 4.5 sterile virus-free seawater (prefiltered onto 0.02-μm membranes) and stored at -20℃ until analysis (within one week)	sediments were fixed with 2% formalin and stored at 4℃ until analyses (within 1 week)
Danovaro et al. (2009)	2009	3500	0-1	The abyssal plain1 in Mediterranean Sea	no	EFM	SYBR Green I	5	3*1min	no	yes	EFM	Acridine Orange	no	3*1min	no	no	9.2	gdw	2.21	gdw	4.2	Sediments were supplemented with 4.5 sterile virus-free seawater (prefiltered onto 0.02-μm membranes) and stored at -20℃ until analysis (within one week)	sediments were fixed with 2% formalin and stored at 4℃ until analyses (within 1 week)
Danovaro et al. (2009)	2009	3500	0-1	Seamount Marsili in Mediterranean Sea	no	EFM	SYBR Green I	5	3*1min	no	yes	EFM	Acridine Orange	no	3*1min	no	no	7.51	gdw	2.53	gdw	3	Sediments were supplemented with 4.5 sterile virus-free seawater (prefiltered onto 0.02-μm membranes) and stored at -20℃ until analysis (within one week)	sediments were fixed with 2% formalin and stored at 4℃ until analyses (within 1 week)
Danovaro et al. (2009)	2009	3500	0-1	The abyssal plain2 in Mediterranean Sea	no	EFM	SYBR Green I	5	3*1min	no	yes	EFM	Acridine Orange	no	3*1min	no	no	10.8	gdw	1.78	gdw	6.1	Sediments were supplemented with 4.5 sterile virus-free seawater (prefiltered onto 0.02-μm membranes) and stored at -20℃ until analysis (within one week)	sediments were fixed with 2% formalin and stored at 4℃ until analyses (within 1 week)
Corinaldesi et al.(2007)	2007	3575	0-1	deep-hypersaline anoxic basin Atalante in the central- eastern Mediterranean Sea	yes	EFM	SYBR Green I	5	3*1min	no	no	EFM	SYBR Green I	5	3*1min	no	no	9.9	ml	1.7	ml	5.82	n.a.	n.a.
Danovaro et al. (2002)	2002	3870	0-1	Mediterranean Sea S1	yes	EFM	SYBR Green I	5	3*1min	800g*1min	no	EFM	Acridine orange	5	3*1min	no	no	0.42	gdw	3.5	gdw	0.12	2% formaldehyde for less than 4 weeks	2% formaldehyde for less than 4 weeks

## Sheet: abyssobenthic zone
Source	Year	Depth(m)	Sediment depth(cm)	Site	Whether to count viruses and prokaryotes from the same sample	Method of viral enumeration	Dye of viral enumeration	Concentration of sodium pyrophosphate(mM) for viral enumeration	Ultrasonic treatment of viral samples	Centrifugation condition for viral samples	DNaseI for viral samples	Method of prokaryotic enumeration	Dye of prokaryotic enumeration	Concentration of sodium pyrophosphate(mM) for rpokaryotic enumeration	Ultrasonic treatment of prokaryotic samples	Centrifugation condition for prokaryotic samples	DNaseI for prokaryotic samples	viral abundance(×10^8)	unit	prokaryo abundance(×10^8)	unit	VPR	Preservation of viral sample	Preservation of prokaryotic sample	Notes
Wei & Xu	(present study)	5279	0-1	Site DY7 in Philippine basin of The western Pacific	yes	EFM	SYBR Green I	3	3*1min	no	no	EFM	SYBR Green I	3	3*1min	no	no	0.96	ml	1.64	ml	0.585366	fixed with 2% formalin and processed on board	fixed with 2% formalin and processed on board
Wei & Xu	(present study)	5700	0-1	NP-1	yes	EFM	SYBR Green I	3	3*1min	no	no	EFM	SYBR Green I	3	3*1min	no	no	14.4	ml	11.4	ml	1.26316	fixed with 2% formalin for 15-30min and stored in liquid nitrogen until analyzed(<3 months)	fixed with 2% formalin for 15-30min and stored in liquid nitrogen until analyzed(<3 months)
Wei & Xu	(present study)	5700	0-1	NP-2	yes	EFM	SYBR Green I	3	3*1min	no	no	EFM	SYBR Green I	3	3*1min	no	no	8.1	ml	11.8	ml	0.686441	fixed with 2% formalin for 15-30min and stored in liquid nitrogen until analyzed(<3 months)	fixed with 2% formalin for 15-30min and stored in liquid nitrogen until analyzed(<3 months)
Wei & Xu	(present study)	5680	0-1	NP-3	yes	EFM	SYBR Green I	3	3*1min	no	no	EFM	SYBR Green I	3	3*1min	no	no	17.6	ml	10.9	ml	1.61468	fixed with 2% formalin for 15-30min and stored in liquid nitrogen until analyzed(<3 months)	fixed with 2% formalin for 15-30min and stored in liquid nitrogen until analyzed(<3 months)
Wei & Xu	(present study)	5950	0-1	NP-4	yes	EFM	SYBR Green I	3	3*1min	no	no	EFM	SYBR Green I	3	3*1min	no	no	11.3	ml	8.29	ml	1.36309	fixed with 2% formalin for 15-30min and stored in liquid nitrogen until analyzed(<3 months)	fixed with 2% formalin for 15-30min and stored in liquid nitrogen until analyzed(<3 months)
Wei & Xu	(present study)	6000	0-1	NP-5	yes	EFM	SYBR Green I	3	3*1min	no	no	EFM	SYBR Green I	3	3*1min	no	no	7.52	ml	6.63	ml	1.13424	fixed with 2% formalin for 15-30min and stored in liquid nitrogen until analyzed(<3 months)	fixed with 2% formalin for 15-30min and stored in liquid nitrogen until analyzed(<3 months)
Wei & Xu	(present study)	5800	0-1	NP-6	yes	EFM	SYBR Green I	3	3*1min	no	no	EFM	SYBR Green I	3	3*1min	no	no	13.5	ml	6.63	ml	2.0362	fixed with 2% formalin for 15-30min and stored in liquid nitrogen until analyzed(<3 months)	fixed with 2% formalin for 15-30min and stored in liquid nitrogen until analyzed(<3 months)
Wei & Xu	(present study)	5850	0-1	NP-7	yes	EFM	SYBR Green I	3	3*1min	no	no	EFM	SYBR Green I	3	3*1min	no	no	17.7	ml	13.1	ml	1.35115	fixed with 2% formalin for 15-30min and stored in liquid nitrogen until analyzed(<3 months)	fixed with 2% formalin for 15-30min and stored in liquid nitrogen until analyzed(<3 months)
Wei & Xu	(present study)	5144	0-1	Site DY2 in Philippine basin of The western Pacific	yes	EFM	SYBR Green I	3	3*1min	no	no	EFM	SYBR Green I	3	3*1min	no	no	1.39	ml	2.84	ml	0.489437	fixed with 2% formalin and processed on board	fixed with 2% formalin and processed on board
Wei & Xu	(present study)	5949	0-1	Site DY9 in Philippine basin of The western Pacific	yes	EFM	SYBR Green I	3	3*1min	no	no	EFM	SYBR Green I	3	3*1min	no	no	0.33	ml	0.65	ml	0.507692	fixed with 2% formalin and processed on board	fixed with 2% formalin and processed on board
Danovaro et al. (2008)	2008	5006	0-1	Greenland sea	n.a.	EFM	SYBR Green I	5	3*1min	no	no	EFM	SYBR Green I	5	3*1min	no	no	16.93	gdw	4.14951	gdw	4.08	fixed with 2% formaldehyde for less than 3 weeks	fixed with 2% formaldehyde for less than 3 weeks	data of prokaryotic abundance and the VPR were collected from the figures
Danovaro et al. (2008)	2008	5050	0-1	Greenland sea	n.a.	EFM	SYBR Green I	5	3*1min	no	no	EFM	SYBR Green I	5	3*1min	no	no	14.73	gdw	7.04785	gdw	2.09	fixed with 2% formaldehyde for less than 3 weeks	fixed with 2% formaldehyde for less than 3 weeks	data of prokaryotic abundance and the VPR were collected from the figures
Danovaro et al. (2008)	2008	5108	0-1	Greenland sea	n.a.	EFM	SYBR Green I	5	3*1min	no	no	EFM	SYBR Green I	5	3*1min	no	no	12.53	gdw	5.74771	gdw	2.18	fixed with 2% formaldehyde for less than 3 weeks	fixed with 2% formaldehyde for less than 3 weeks	data of prokaryotic abundance and the VPR were collected from the figures
Danovaro et al. (2008)	2008	5460	0-1	Greenland sea	n.a.	EFM	SYBR Green I	5	3*1min	no	no	EFM	SYBR Green I	5	3*1min	no	no	17.62	gdw	16.781	gdw	1.05	fixed with 2% formaldehyde for less than 3 weeks	fixed with 2% formaldehyde for less than 3 weeks	data of prokaryotic abundance and the VPR were collected from the figures
Danovaro et al. (2008)	2008	5550	0-1	Greenland sea	n.a.	EFM	SYBR Green I	5	3*1min	no	no	EFM	SYBR Green I	5	3*1min	no	no	18.32	gdw	16.8073	gdw	1.09	fixed with 2% formaldehyde for less than 3 weeks	fixed with 2% formaldehyde for less than 3 weeks	data of prokaryotic abundance and the VPR were collected from the figures
Danovaro et al. (2008)	2008	5571	0-1	Greenland sea	n.a.	EFM	SYBR Green I	5	3*1min	no	no	EFM	SYBR Green I	5	3*1min	no	no	19.01	gdw	14.4015	gdw	1.32	fixed with 2% formaldehyde for less than 3 weeks	fixed with 2% formaldehyde for less than 3 weeks	data of prokaryotic abundance and the VPR were collected from the figures
Danovaro et al. (2002)	2002	4000	0-1	Mediterranean Sea S6	yes	EFM	SYBR Green I	5	3*1min	800g*1min	no	EFM	Acridine orange	5	3*1min	no	no	0.86	gdw	1.84	gdw	0.47	fixed with 2% formaldehyde for less than 4 weeks	fixed with 2% formaldehyde for less than 4 weeks
Danovaro & Serresi (2000)	2000	4235	0-1	the Ierapetra Trench of Mediterranean Sea	yes	EFM	SYBR Green I	10	3*1min in ice bath	no	no	EFM	SYBR Green I	10	3*1min in ice bath	no	no	12.1	gdw	4.9	gdw	2.2	fixed with 2% formaldehyde in 4 ℃	fixed with 2% formaldehyde in 4 ℃
Wei & Xu	(present study)	4860	0-1	Site DY12 in Philippine basin of The western Pacific	yes	EFM	SYBR Green I	3	3*1min	no	no	EFM	SYBR Green I	3	3*1min	no	no	0.72	ml	1.68	ml	0.428571	fixed with 2% formalin and processed on board	fixed with 2% formalin and processed on board

## Sheet: Brackish water & estuary 
Source	Year	Depth(m)	Sediment depth(cm)	Site	Whether to count viruses and prokaryotes from the same sample	Method of viral enumeration	Dye of viral enumeration	Concentration of sodium pyrophosphate(mM) for viral enumeration	Ultrasonic treatment of viral samples	Centrifugation condition for viral samples	DNaseI for viral samples	Method of prokaryotic enumeration	Dye of prokaryotic enumeration	Concentration of sodium pyrophosphate(mM) for rpokaryotic enumeration	Ultrasonic treatment of prokaryotic samples	Centrifugation condition for prokaryotic samples	DNaseI for prokaryotic samples	viral abundance(×10^8)	unit	prokaryo abundance(×10^8)	unit	VPR	Preservation of viral sample	Preservation of prokaryotic sample	Notes
Middelboe & Glud(2003)	2003	0.5	0-1	core A of estuarine sediment at Niva Bay, Denmark	yes	EFM	SYBR Green I	5	2*1min	2000rpm*5min	no	EFM	SYBR Green I	5	2*1min	2000rpm*5min	no	5.2	cm3	3.8	cm3	1.36842	samples were fixed with 3% glutaraldehyde kept in the cold and dark until further analysis	samples were fixed with 3% glutaraldehyde kept in the cold and dark until further analysis	data were collected from the figures，and the sediments were washed twice after being centrifugated
Middelboe & Glud(2003)	2003	0.5	0-1	core B of estuarine sediment at Niva Bay, Denmark	yes	EFM	SYBR Green I	5	2*1min	2000rpm*5min	no	EFM	SYBR Green I	5	2*1min	2000rpm*5min	no	6.8	cm3	2.4	cm3	2.83333	samples were fixed with 3% glutaraldehyde kept in the cold and dark until further analysis	samples were fixed with 3% glutaraldehyde kept in the cold and dark until further analysis	data were collected from the figures，and the sediments were washed twice after being centrifugated
Middelboe & Glud(2003)	2003	0.5	0-1	core C of estuarine sediment at Niva Bay, Denmark	yes	EFM	SYBR Green I	5	2*1min	2000rpm*5min	no	EFM	SYBR Green I	5	2*1min	2000rpm*5min	no	7.5	cm3	2.1	cm3	3.57143	samples were fixed with 3% glutaraldehyde kept in the cold and dark until further analysis	samples were fixed with 3% glutaraldehyde kept in the cold and dark until further analysis	data were collected from the figures，and the sediments were washed twice after being centrifugated
Middelboe & Glud(2003)	2003	0.5	0-1	core D of estuarine sediment at Niva Bay, Denmark	yes	EFM	SYBR Green I	5	2*1min	2000rpm*5min	no	EFM	SYBR Green I	5	2*1min	2000rpm*5min	no	4.2	cm3	1.1	cm3	3.81818	samples were fixed with 3% glutaraldehyde kept in the cold and dark until further analysis	samples were fixed with 3% glutaraldehyde kept in the cold and dark until further analysis	data were collected from the figures，and the sediments were washed twice after being centrifugated
Middelboe & Glud(2003)	2003	0.5	0-1	core E of estuarine sediment at Niva Bay, Denmark	yes	EFM	SYBR Green I	5	2*1min	2000rpm*5min	no	EFM	SYBR Green I	5	2*1min	2000rpm*5min	no	4.5	cm3	1.2	cm3	3.75	samples were fixed with 3% glutaraldehyde kept in the cold and dark until further analysis	samples were fixed with 3% glutaraldehyde kept in the cold and dark until further analysis	data were collected from the figures，and the sediments were washed twice after being centrifugated
Middelboe & Glud(2003)	2003	0.5	0-1	core F of estuarine sediment at Niva Bay, Denmark	yes	EFM	SYBR Green I	5	2*1min	2000rpm*5min	no	EFM	SYBR Green I	5	2*1min	2000rpm*5min	no	4.8	cm3	1	cm3	4.8	samples were fixed with 3% glutaraldehyde kept in the cold and dark until further analysis	samples were fixed with 3% glutaraldehyde kept in the cold and dark until further analysis	data were collected from the figures，and the sediments were washed twice after being centrifugated
Manuela Filippini & Mathias Middelboe	2007	<1	0-1	Niva bay	yes	EFM	SYBR Gold	10	2*1min	700g*5min	no	EFM	SYBR Gold	10	2*1min	700g*5min	no	2.76	cm3	0.32	cm3	8.63	samples were fixed with 3% glutaraldehyde and stored in the dark at 5℃ for less than 24h	samples were fixed with 3% glutaraldehyde and stored in the dark at 5℃ for less than 24h	data were collected from the figures，and the sediments were washed twice after being centrifugated
He et al.(2017)	2017	10	0-1	a brackish water site at the estuary of Pearl River	yes	EFM	SYBR Green I	5	3*1min	no	no	EFM	SYBR Green I	5	3*1min	no	no	8	g	8.46	g	0.945626	kept at −80°C until further analysis	kept at −80°C until further analysis

## Sheet: Hydrothermal vents
Source	Year	Depth(m)	Sediment depth(cm)	Site	Whether to count viruses and prokaryotes from the same sample	Method of viral enumeration	Dye of viral enumeration	Concentration of sodium pyrophosphate(mM) for viral enumeration	Ultrasonic treatment of viral samples	Centrifugation condition for viral samples	DNaseI for viral samples	Method of prokaryotic enumeration	Dye of prokaryotic enumeration	Concentration of sodium pyrophosphate(mM) for rpokaryotic enumeration	Ultrasonic treatment of prokaryotic samples	Centrifugation condition for prokaryotic samples	DNaseI for prokaryotic samples	viral abundance(×10^8)	unit	prokaryo abundance(×10^8)	unit	VPR	Preservation of viral sample	Preservation of prokaryotic sample	Notes
Corinaldesi et al.(2012)	2012	141	0-1	mud volcanoe MV02 in Sicily Channel,Western Mediterranean	no	EFM	SYBR Green I	5	3*1min	no	no	EFM	SYBR Green I	5	3*1min	no	no	18.1	gdw	11.31	gdw	1.6	Samples for virus were processed immediatly	sample for prokaryote were fixed by 2% formalin and kept at 4℃ for less than 2 weeks
Corinaldesi et al.(2012)	2012	143	0-1	mud volcanoe MV03 in Sicily Channel,Western Mediterranean	no	EFM	SYBR Green I	5	3*1min	no	no	EFM	SYBR Green I	5	3*1min	no	no	11.7	gdw	7.3	gdw	1.6	Samples for virus were processed immediatly	sample for prokaryote were fixed by 2% formalin and kept at 4℃ for less than 2 weeks
Corinaldesi et al.(2012)	2012	163	0-1	mud volcanoe MV04 in Sicily Channel,Western Mediterranean	no	EFM	SYBR Green I	5	3*1min	no	no	EFM	SYBR Green I	5	3*1min	no	no	20.6	gdw	8.21	gdw	2.3	Samples for virus were processed immediatly	sample for prokaryote were fixed by 2% formalin and kept at 4℃ for less than 2 weeks
Corinaldesi et al.(2012)	2012	159	0-1	mud volcanoe MV05 in Sicily Channel,Western Mediterranean	no	EFM	SYBR Green I	5	3*1min	no	no	EFM	SYBR Green I	5	3*1min	no	no	31.87	gdw	4	gdw	7.9	Samples for virus were processed immediatly	sample for prokaryote were fixed by 2% formalin and kept at 4℃ for less than 2 weeks
Corinaldesi et al.(2012)	2012	164	0-1	mud volcanoe MV06 in Sicily Channel,Western Mediterranean	no	EFM	SYBR Green I	5	3*1min	no	no	EFM	SYBR Green I	5	3*1min	no	no	15	gdw	5.5	gdw	2.1	Samples for virus were processed immediatly	sample for prokaryote were fixed by 2% formalin and kept at 4℃ for less than 2 weeks
Manini et al.(2008)	2008	16	0-1	vent EC2 in the Aeolian Volcanic Archipelago in the Southern Tyrrhenian Sea	no	EFM	SYBR Green I	5	3*1min	800g*1min	yes	EFM	Acridine orange	no	3*1min	no	no	7.75	gdw	1.16	gdw	7.19	Viral samples were frozen at −20°C (without any fixation) immediately until processing	Samples were fixed with 2% formalin and stored at 4°C until processing	The mean data were collected from the figures
Manini et al.(2008)	2008	23	0-1	vent BP in the Aeolian Volcanic Archipelago in the Southern Tyrrhenian Sea	no	EFM	SYBR Green I	5	3*1min	800g*1min	yes	EFM	Acridine orange	no	3*1min	no	no	4.75	gdw	1.22	gdw	4.41	Viral samples were frozen at −20°C (without any fixation) immediately until processing	Samples were fixed with 2% formalin and stored at 4°C until processing	The mean data were collected from the figures
Manini et al.(2008)	2008	3	0-1	Site SCI in the Indonesian archipelago (Pacific Ocean)	no	EFM	SYBR Green I	5	3*1min	800g*1min	yes	EFM	Acridine orange	no	3*1min	no	no	3.69	gdw	3.41	gdw	1.06	Viral samples were frozen at −20°C (without any fixation) immediately until processing	Samples were fixed with 2% formalin and stored at 4°C until processing	The mean data were collected from the figures

## Sheet: Cold seep
Source	Year	Depth(m)	Sediment depth(cm)	Site	Whether to count viruses and prokaryotes from the same sample	Method of viral enumeration	Dye of viral enumeration	Concentration of sodium pyrophosphate(mM) for viral enumeration	Ultrasonic treatment of viral samples	Centrifugation condition for viral samples	DNaseI for viral samples	Method of prokaryotic enumeration	Dye of prokaryotic enumeration	Concentration of sodium pyrophosphate(mM) for rpokaryotic enumeration	Ultrasonic treatment of prokaryotic samples	Centrifugation condition for prokaryotic samples	DNaseI for prokaryotic samples	viral abundance(×10^8)	unit	prokaryo abundance(×10^8)	unit	VPR	Preservation of viral sample	Preservation of prokaryotic sample	Notes
Middelboe et al.(2006)	2006	1200	0-1	core 9 of the cold seep 3 habitat off Hatsushima Island	yes	EFM	SYBR Green I+II	10	no	2500rpm*10min	no	EFM	SYBR Green I+II	10	no	2500rpm*10min	no	6.8	cm3	0.91	cm3	7.47253	Samples were fixed with 3% glutaraldehyde for less than 24h and the slides were kept at -20 until analyzed	Samples were fixed with 3% glutaraldehyde for less than 24h and the slides were kept at -20 until analyzed
Middelboe et al.(2006)	2006	1200	0-1	core 10 of the cold seep 3 habitat off Hatsushima Island	yes	EFM	SYBR Green I+II	10	no	2500rpm*10min	no	EFM	SYBR Green I+II	10	no	2500rpm*10min	no	8.8	cm3	2.18	cm3	4.0367	Samples were fixed with 3% glutaraldehyde for less than 24h and the slides were kept at -20 until analyzed	Samples were fixed with 3% glutaraldehyde for less than 24h and the slides were kept at -20 until analyzed
Middelboe et al.(2006)	2006	1200	0-1	core 14 of the cold seep 4 habitat off Hatsushima Island	yes	EFM	SYBR Green I+II	10	no	2500rpm*10min	no	EFM	SYBR Green I+II	10	no	2500rpm*10min	no	2.1	cm3	0.38	cm3	5.52632	Samples were fixed with 3% glutaraldehyde for less than 24h and the slides were kept at -20 until analyzed	Samples were fixed with 3% glutaraldehyde for less than 24h and the slides were kept at -20 until analyzed
Middelboe et al.(2006)	2006	1200	0-1	core 4 of the cold seep 5 habitat off Hatsushima Island	yes	EFM	SYBR Green I+II	10	no	2500rpm*10min	no	EFM	SYBR Green I+II	10	no	2500rpm*10min	no	0.05	cm3	0.14	cm3	0.357143	Samples were fixed with 3% glutaraldehyde for less than 24h and the slides were kept at -20 until analyzed	Samples were fixed with 3% glutaraldehyde for less than 24h and the slides were kept at -20 until analyzed
Middelboe et al.(2006)	2006	1200	0-1	core 5 of the cold seep 6 habitat off Hatsushima Island	yes	EFM	SYBR Green I+II	10	no	2500rpm*10min	no	EFM	SYBR Green I+II	10	no	2500rpm*10min	no	0.3	cm3	0.16	cm3	1.875	Samples were fixed with 3% glutaraldehyde for less than 24h and the slides were kept at -20 until analyzed	Samples were fixed with 3% glutaraldehyde for less than 24h and the slides were kept at -20 until analyzed
Kellogg(2010)	2010	2209	0-2	Atwater valley 340 AT340-8 in the Gulf of Mexico	yes	EFM	SYBR Gold	no	30s on the ice	800*1min	no	EFM	SYBR Gold	no	30s on the ice	800*1min	no	129.7	gdw	3.79	gdw	34.3	The slides were stored at -20℃	The slides were stored at -20℃
Kellogg(2010)	2010	2209	0-2	Atwater valley 340 AT340-9 in the Gulf of Mexico	yes	EFM	SYBR Gold	no	30s on the ice	800*1min	no	EFM	SYBR Gold	no	30s on the ice	800*1min	no	130.7	gdw	3.59	gdw	36.5	The slides were stored at -20℃	The slides were stored at -20℃
Kellogg(2010)	2010	2210	0-2	Atwater valley 340 AT340-2 in the Gulf of Mexico	yes	EFM	SYBR Gold	no	30s on the ice	800*1min	no	EFM	SYBR Gold	no	30s on the ice	800*1min	no	68.6	gdw	6.27	gdw	10.94	The slides were stored at -20℃	The slides were stored at -20℃
Kellogg(2010)	2010	2211	0-2	Atwater valley 340 AT340-7 in the Gulf of Mexico	yes	EFM	SYBR Gold	no	30s on the ice	800*1min	no	EFM	SYBR Gold	no	30s on the ice	800*1min	no	34.9	gdw	2.59	gdw	13.47	The slides were stored at -20℃	The slides were stored at -20℃
Kellogg(2010)	2010	2213	0-2	Alaminos canyon 645 AC645-2 in the Gulf of Mexico	yes	EFM	SYBR Gold	no	30s on the ice	800*1min	no	EFM	SYBR Gold	no	30s on the ice	800*1min	no	6.08	gdw	0.43	gdw	14.07	The slides were stored at -20℃	The slides were stored at -20℃
Kellogg(2010)	2010	2213	0-2	Alaminos canyon 645 AC645-4 in the Gulf of Mexico	yes	EFM	SYBR Gold	no	30s on the ice	800*1min	no	EFM	SYBR Gold	no	30s on the ice	800*1min	no	7.98	gdw	0.52	gdw	15.23	The slides were stored at -20℃	The slides were stored at -20℃
Kellogg(2010)	2010	2742	0-2	Alaminos canyon 818 AC818-6 in the Gulf of Mexico	yes	EFM	SYBR Gold	no	30s on the ice	800*1min	no	EFM	SYBR Gold	no	30s on the ice	800*1min	no	14.63	gdw	0.22	gdw	66.36	The slides were stored at -20℃	The slides were stored at -20℃

[truncated: 2 more sheets: Annual data of intertidal zone, All  sites in the present study]
